# Supplementary material for: Engineered virus-like particles for transient delivery of prime editor ribonucleoprotein complexes in vivo
Source: Nat Biotechnol. 2024 Jan 8;42(10):1526–37. doi: 10.1038/s41587-023-02078-y (PMC11228131; doi:10.1038/s41587-023-02078-y)
Supplement: Supplementary file 3 — Supplementary Tables 1–7. [file 41587_2023_2078_MOESM3_ESM.xlsx]

## Sheet: SI Table 1 gRNA sequences
Supplementary Table 1. gRNAs used in this study. pegRNAs are a concatenation of the spacer sequence, guide RNA scaffold, 3' extension, linker (optional), motif (optional), and terminator.
Figure 1	Target locus and edit	Modifications	Spacer format	Spacer sequence (5'-3')	Scaffold	3' extension (5'-3')	Linker	Motif	Terminator
1b	HEK3, +1 T to A	pegRNA	20-bp	GGCCCAGACTGAGCACGTGA	GTTTTAGAGCTAGAAATAGCAAGTTAAAATAAGGCTAGTCCGTTATCAACTTGAAAAAGTGGCACCGAGTCGGTGC	TTCCTCTGCCATCTCGTGCTCAGTCTG	TCTCTCTC		TTTTTT
1b, 1d, 1f, 1g	HEK3, +1 T to A	epegRNA	20-bp	GGCCCAGACTGAGCACGTGA	GTTTTAGAGCTAGAAATAGCAAGTTAAAATAAGGCTAGTCCGTTATCAACTTGAAAAAGTGGCACCGAGTCGGTGC	TTCCTCTGCCATCTCGTGCTCAGTCTG	TCTCTCTC	GGGTCAGGAGCCCCCCCCCTGAACCCAGGATAACCCTCAAAGTCGGGGGGCAACCC	TTTTTT
1b	Dnmt1, +2 G to C	pegRNA	5'G+20-bp	GCGGGCTGGAGCTGTTCGCGC	GTTTTAGAGCTAGAAATAGCAAGTTAAAATAAGGCTAGTCCGTTATCAACTTGAAAAAGTGGCACCGAGTCGGTGC	AAGATGCCAGGGCGAACAGCTCCAG	GATAATAT		TTTTTT
1b	Dnmt1, +2 G to C	epegRNA	5'G+20-bp	GCGGGCTGGAGCTGTTCGCGC	GTTTTAGAGCTAGAAATAGCAAGTTAAAATAAGGCTAGTCCGTTATCAACTTGAAAAAGTGGCACCGAGTCGGTGC	AAGATGCCAGGGCGAACAGCTCCAG	GATAATAT	CGCGGTTCTATCTAGTTACGCGTTAAACCAACTAGAA	TTTTTT
Figure 2
2a, 2c, 2g, 2h	Dnmt1, 4-bp subsitution, +2 GCTG to CAAC	epegRNA	5'G+20-bp	GCGGGCTGGAGCTGTTCGCGC	GTTTAAGAGCTATGCTGGAAACAGCATAGCAAGTTTAAATAAGGCTAGTCCGTTATCAACTTGAAAAAGTGGCACCGAGTCGGTGC	TGCAAGATGCGTTGGCGAACAGCTCCAG	GATAATAT	CGCGGTTCTATCTAGTTACGCGTTAAACCAACTAGAA	TTTTTT
2c	Dnmt1, 4-bp subsitution, +2 GCTG to CAAC	MS2-stem loop at 3'-end	5'G+20-bp	GCGGGCTGGAGCTGTTCGCGC	GTTTAAGAGCTATGCTGGAAACAGCATAGCAAGTTTAAATAAGGCTAGTCCGTTATCAACTTGAAAAAGTGGCACCGAGTCGGTGC	TGCAAGATGCGTTGGCGAACAGCTCCAG	GATAATAT	CGCGGTTCTATCTAGTTACGCGTTAAACCAACTAGAAGGCCAACATGAGGATCACCCATGTCTGCAGGGCC	TTTTTT
2c	Dnmt1, 4-bp subsitution, +2 GCTG to CAAC	MS2-stem loop at 3'-end*	5'G+20-bp	GCGGGCTGGAGCTGTTCGCGC	GTTTAAGAGCTATGCTGGAAACAGCATAGCAAGTTTAAATAAGGCTAGTCCGTTATCAACTTGAAAAAGTGGCACCGAGTCGGTGC	TGCAAGATGCGTTGGCGAACAGCTCCAG	GATAATAT	GGCCAACATGAGGATCACCCATGTCTGCAGGGCC	TTTTTT
2c	Dnmt1, 4-bp subsitution, +2 GCTG to CAAC	MS2-stem loop at Tetraloop	5'G+20-bp	GCGGGCTGGAGCTGTTCGCGC	GTTTAAGAGCTATGCTGGGCCAACATGAGGATCACCCATGTCTGCAGGGCCCAGCATAGCAAGTTTAAATAAGGCTAGTCCGTTATCAACTTGAAAAAGTGGCACCGAGTCGGTGC	TGCAAGATGCGTTGGCGAACAGCTCCAG	GATAATAT	CGCGGTTCTATCTAGTTACGCGTTAAACCAACTAGAA	TTTTTT
2c-2g	Dnmt1, 4-bp subsitution, +2 GCTG to CAAC	MS2-stem loop at ST2 loop (MS2-epegRNA)	5'G+20-bp	GCGGGCTGGAGCTGTTCGCGC	GTTTAAGAGCTATGCTGGAAACAGCATAGCAAGTTTAAATAAGGCTAGTCCGTTATCAACTTGGCCAACATGAGGATCACCCATGTCTGCAGGGCCAAGTGGCACCGAGTCGGTGC	TGCAAGATGCGTTGGCGAACAGCTCCAG	GATAATAT	CGCGGTTCTATCTAGTTACGCGTTAAACCAACTAGAA	TTTTTT
2f	Dnmt1, ngRNA for 4-bp substitution	MS2-ngRNA	5'G+20-bp	GCAACCTGCAAGATGCGTTGG	GTTTAAGAGCTATGCTGGAAACAGCATAGCAAGTTTAAATAAGGCTAGTCCGTTATCAACTTGGCCAACATGAGGATCACCCATGTCTGCAGGGCCAAGTGGCACCGAGTCGGTGC				TTTTTT
2g, 2h	Dnmt1, 4-bp subsitution, +2 GCTG to CAAC	MS2-epegRNA (v3 +no 5' G)	20-bp	CGGGCTGGAGCTGTTCGCGC	GTTTAAGAGCTATGCTGGAAACAGCATAGCAAGTTTAAATAAGGCTAGTCCGTTATCAACTTGGCCAACATGAGGATCACCCATGTCTGCAGGGCCAAGTGGCACCGAGTCGGTGC	TGCAAGATGCGTTGGCGAACAGCTCCAG	GATAATAT	CGCGGTTCTATCTAGTTACGCGTTAAACCAACTAGAA	TTTTTT
Figure 3
3b	Dnmt1, 4-bp subsitution, +2 GCTG to CAAC	epegRNA	5'G+20-bp	GCGGGCTGGAGCTGTTCGCGC	GTTTAAGAGCTATGCTGGAAACAGCATAGCAAGTTTAAATAAGGCTAGTCCGTTATCAACTTGGCCAACATGAGGATCACCCATGTCTGCAGGGCCAAGTGGCACCGAGTCGGTGC	TGCAAGATGCGTTGGCGAACAGCTCCAG	GATAATAT	CGCGGTTCTATCTAGTTACGCGTTAAACCAACTAGAA	TTTTTT
3d, 3e	Dnmt1, 4-bp subsitution, +2 GCTG to CAAC	Com-epegRNA	20-bp	CGGGCTGGAGCTGTTCGCGC	GTTTAAGAGCTATGCTGGAAACAGCATAGCAAGTTTAAATAAGGCTAGTCCGTTATCAACTTGGCTGAATGCCTGCGAGCATCCCACCCAAGTGGCACCGAGTCGGTGC	TGCAAGATGCGTTGGCGAACAGCTCCAG	GATAATAT	CGCGGTTCTATCTAGTTACGCGTTAAACCAACTAGAA	TTTTTT
3e	Dnmt1, ngRNA for 4-bp subsitution, +2 GCTG to CAAC	Com-ngRNA	20-bp	CAACCTGCAAGATGCGTTGG	GTTTAAGAGCTATGCTGGAAACAGCATAGCAAGTTTAAATAAGGCTAGTCCGTTATCAACTTGGCTGAATGCCTGCGAGCATCCCACCCAAGTGGCACCGAGTCGGTGC				TTTTTT
3e	Dnmt1, 4-bp subsitution, +2 GCTG to CAAC	MS2-epegRNA	20-bp	CGGGCTGGAGCTGTTCGCGC	GTTTAAGAGCTATGCTGGAAACAGCATAGCAAGTTTAAATAAGGCTAGTCCGTTATCAACTTGGCCAACATGAGGATCACCCATGTCTGCAGGGCCAAGTGGCACCGAGTCGGTGC	TGCAAGATGCGTTGGCGAACAGCTCCAG	GATAATAT	CGCGGTTCTATCTAGTTACGCGTTAAACCAACTAGAA	TTTTTT
3e	Dnmt1, ngRNA for 4-bp subsitution, +2 GCTG to CAAC	MS2-ngRNA	20-bp	CAACCTGCAAGATGCGTTGG	GTTTAAGAGCTATGCTGGAAACAGCATAGCAAGTTTAAATAAGGCTAGTCCGTTATCAACTTGGCCAACATGAGGATCACCCATGTCTGCAGGGCCAAGTGGCACCGAGTCGGTGC				TTTTTT
3e	Dnmt1, 4-bp subsitution, +2 GCTG to CAAC	pegRNA	5'G+20-bp	GCGGGCTGGAGCTGTTCGCGC	GTTTTAGAGCTAGAAATAGCAAGTTAAAATAAGGCTAGTCCGTTATCAACTTGAAAAAGTGGCACCGAGTCGGTGC	TGCAAGATGCGTTGGCGAACAGCTCCAG	GATAATAT
3e	FANCF, D9Y edit, +5 GGAT to ATAC	Com-epegRNA	20-bp	GGAATCCCTTCTGCAGCACC	GTTTAAGAGCTATGCTGGAAACAGCATAGCAAGTTTAAATAAGGCTAGTCCGTTATCAACTTGGCTGAATGCCTGCGAGCATCCCACCCAAGTGGCACCGAGTCGGTGC	TCGGAAAAGCGGTATAGGTGCTGCAGAAGGGAT		CGCGGTTCTATCTAGTTACGCGTTAAACCAACTAGAA	TTTTTT
3e	FANCF, ngRNA for D9Y edit, +5 GGAT to ATAC	Com-ngRNA	20-bp	GGGGTCCCAGGTGCTGACGT	GTTTAAGAGCTATGCTGGAAACAGCATAGCAAGTTTAAATAAGGCTAGTCCGTTATCAACTTGGCTGAATGCCTGCGAGCATCCCACCCAAGTGGCACCGAGTCGGTGC				TTTTTT
3e	FANCF, D9Y edit, +5 GGAT to ATAC	MS2-epegRNA	20-bp	GGAATCCCTTCTGCAGCACC	GTTTAAGAGCTATGCTGGAAACAGCATAGCAAGTTTAAATAAGGCTAGTCCGTTATCAACTTGGCCAACATGAGGATCACCCATGTCTGCAGGGCCAAGTGGCACCGAGTCGGTGC	TCGGAAAAGCGGTATAGGTGCTGCAGAAGGGAT		CGCGGTTCTATCTAGTTACGCGTTAAACCAACTAGAA	TTTTTT
3e	FANCF, ngRNA for D9Y edit, +5 GGAT to ATAC	MS2-ngRNA	20-bp	GGGGTCCCAGGTGCTGACGT	GTTTAAGAGCTATGCTGGAAACAGCATAGCAAGTTTAAATAAGGCTAGTCCGTTATCAACTTGGCCAACATGAGGATCACCCATGTCTGCAGGGCCAAGTGGCACCGAGTCGGTGC				TTTTTT
3e	FANCF, D9Y edit, +5 GGAT to ATAC	pegRNA	20-bp	GGAATCCCTTCTGCAGCACC	GTTTTAGAGCTAGAAATAGCAAGTTAAAATAAGGCTAGTCCGTTATCAACTTGAAAAAGTGGCACCGAGTCGGTGC	TCGGAAAAGCGGTATAGGTGCTGCAGAAGGGAT
3e	Col12a1, +2 A to C	Com-epegRNA	20-bp	TGACTTCCATGGTTCCACAA	GTTTAAGAGCTATGCTGGAAACAGCATAGCAAGTTTAAATAAGGCTAGTCCGTTATCAACTTGGCTGAATGCCTGCGAGCATCCCACCCAAGTGGCACCGAGTCGGTGC	AATGGACCCATGGTGGAACCATGGAA		CGCGGTTCTATCTAGTTACGCGTTAAACCAACTAGAA	TTTTTT
3e	Col12a1, ngRNA for +2 A to C	Com-ngRNA	5'G+20-bp	GCCTGAGCAGGCCACGAACA	GTTTAAGAGCTATGCTGGAAACAGCATAGCAAGTTTAAATAAGGCTAGTCCGTTATCAACTTGGCTGAATGCCTGCGAGCATCCCACCCAAGTGGCACCGAGTCGGTGC				TTTTTT
3e	Col12a1, +2 A to C	MS2-epegRNA	20-bp	TGACTTCCATGGTTCCACAA	GTTTAAGAGCTATGCTGGAAACAGCATAGCAAGTTTAAATAAGGCTAGTCCGTTATCAACTTGGCCAACATGAGGATCACCCATGTCTGCAGGGCCAAGTGGCACCGAGTCGGTGC	AATGGACCCATGGTGGAACCATGGAA		CGCGGTTCTATCTAGTTACGCGTTAAACCAACTAGAA	TTTTTT
3e	Col12a1, ngRNA for +2 A to C	MS2-ngRNA	5'G+20-bp	GCCTGAGCAGGCCACGAACA	GTTTAAGAGCTATGCTGGAAACAGCATAGCAAGTTTAAATAAGGCTAGTCCGTTATCAACTTGGCCAACATGAGGATCACCCATGTCTGCAGGGCCAAGTGGCACCGAGTCGGTGC				TTTTTT
3e	Col12a1, +2 A to C	pegRNA	20-bp	TGACTTCCATGGTTCCACAA	GTTTTAGAGCTAGAAATAGCAAGTTAAAATAAGGCTAGTCCGTTATCAACTTGAAAAAGTGGCACCGAGTCGGTGC	AATGGACCCATGGTGGAACCATGGAA
3e	HEK3, +1 T to A	Com-epegRNA	20-bp	GGCCCAGACTGAGCACGTGA	GTTTAAGAGCTATGCTGGAAACAGCATAGCAAGTTTAAATAAGGCTAGTCCGTTATCAACTTGGCTGAATGCCTGCGAGCATCCCACCCAAGTGGCACCGAGTCGGTGC	TTCCTCTGCCATCTCGTGCTCAGTCTG	TCTCTCTC	GGGTCAGGAGCCCCCCCCCTGAACCCAGGATAACCCTCAAAGTCGGGGGGCAACCC	TTTTTT
3e	HEK3, ngRNA for +1 T to A	Com-ngRNA	20-bp	GTCAACCAGTATCCCGGTGC	GTTTAAGAGCTATGCTGGAAACAGCATAGCAAGTTTAAATAAGGCTAGTCCGTTATCAACTTGGCTGAATGCCTGCGAGCATCCCACCCAAGTGGCACCGAGTCGGTGC				TTTTTT
3e	HEK3, +1 T to A	MS2-epegRNA	20-bp	GGCCCAGACTGAGCACGTGA	GTTTAAGAGCTATGCTGGAAACAGCATAGCAAGTTTAAATAAGGCTAGTCCGTTATCAACTTGGCCAACATGAGGATCACCCATGTCTGCAGGGCCAAGTGGCACCGAGTCGGTGC	TTCCTCTGCCATCTCGTGCTCAGTCTG	TCTCTCTC	GGGTCAGGAGCCCCCCCCCTGAACCCAGGATAACCCTCAAAGTCGGGGGGCAACCC	TTTTTT
3e	HEK3, ngRNA for +1 T to A	MS2-ngRNA	20-bp	GTCAACCAGTATCCCGGTGC	GTTTAAGAGCTATGCTGGAAACAGCATAGCAAGTTTAAATAAGGCTAGTCCGTTATCAACTTGGCCAACATGAGGATCACCCATGTCTGCAGGGCCAAGTGGCACCGAGTCGGTGC				TTTTTT
3e	HEK3, +1 T to A	pegRNA	20-bp	GGCCCAGACTGAGCACGTGA	GTTTTAGAGCTAGAAATAGCAAGTTAAAATAAGGCTAGTCCGTTATCAACTTGAAAAAGTGGCACCGAGTCGGTGC	TTCCTCTGCCATCTCGTGCTCAGTCTG
3f	HEK4, +5 G to C	Com-epegRNA	20-bp	GGCACTGCGGCTGGAGGTGG	GTTTAAGAGCTATGCTGGAAACAGCATAGCAAGTTTAAATAAGGCTAGTCCGTTATCAACTTGGCTGAATGCCTGCGAGCATCCCACCCAAGTGGCACCGAGTCGGTGC	TTAACGCCCACCTCCAGCC		GGGTCAGGAGCCCCCCCCCTGAACCCAGGATAACCCTCAAAGTCGGGGGGCAACCC	TTTTTT
3f	HEK4, +1 T to G	Com-epegRNA	20-bp	GGCACTGCGGCTGGAGGTGG	GTTTAAGAGCTATGCTGGAAACAGCATAGCAAGTTTAAATAAGGCTAGTCCGTTATCAACTTGGCTGAATGCCTGCGAGCATCCCACCCAAGTGGCACCGAGTCGGTGC	TTAACCCCCCCCTCCAGCC		GGGTCAGGAGCCCCCCCCCTGAACCCAGGATAACCCTCAAAGTCGGGGGGCAACCC	TTTTTT
3f	HEK4, +2 TAA insertion	Com-epegRNA	20-bp	GGCACTGCGGCTGGAGGTGG	GTTTAAGAGCTATGCTGGAAACAGCATAGCAAGTTTAAATAAGGCTAGTCCGTTATCAACTTGGCTGAATGCCTGCGAGCATCCCACCCAAGTGGCACCGAGTCGGTGC	TTAACCCCTTACACCTCCAGCC		GGGTCAGGAGCCCCCCCCCTGAACCCAGGATAACCCTCAAAGTCGGGGGGCAACCC	TTTTTT
3f	HEK4, +1 T deletion	Com-epegRNA	20-bp	GGCACTGCGGCTGGAGGTGG	GTTTAAGAGCTATGCTGGAAACAGCATAGCAAGTTTAAATAAGGCTAGTCCGTTATCAACTTGGCTGAATGCCTGCGAGCATCCCACCCAAGTGGCACCGAGTCGGTGC	TTAACCCCCCCTCCAGCC		GGGTCAGGAGCCCCCCCCCTGAACCCAGGATAACCCTCAAAGTCGGGGGGCAACCC	TTTTTT
Figure 4
4b	Dnmt1, 4-bp subsitution, +2 GCTG to CAAC	MS2-epegRNA	20-bp	CGGGCTGGAGCTGTTCGCGC	GTTTAAGAGCTATGCTGGAAACAGCATAGCAAGTTTAAATAAGGCTAGTCCGTTATCAACTTGGCCAACATGAGGATCACCCATGTCTGCAGGGCCAAGTGGCACCGAGTCGGTGC	TGCAAGATGCGTTGGCGAACAGCTCCAG	GATAATAT	CGCGGTTCTATCTAGTTACGCGTTAAACCAACTAGAA	TTTTTT
4b	Dnmt1, ngRNA for 4-bp subsitution, +2 GCTG to CAAC	MS2-ngRNA	20-bp	CAACCTGCAAGATGCGTTGG	GTTTAAGAGCTATGCTGGAAACAGCATAGCAAGTTTAAATAAGGCTAGTCCGTTATCAACTTGGCCAACATGAGGATCACCCATGTCTGCAGGGCCAAGTGGCACCGAGTCGGTGC				TTTTTT
4b	Dnmt1, 4-bp subsitution, +2 GCTG to CAAC	Com-epegRNA	20-bp	CGGGCTGGAGCTGTTCGCGC	GTTTAAGAGCTATGCTGGAAACAGCATAGCAAGTTTAAATAAGGCTAGTCCGTTATCAACTTGGCTGAATGCCTGCGAGCATCCCACCCAAGTGGCACCGAGTCGGTGC	TGCAAGATGCGTTGGCGAACAGCTCCAG	GATAATAT	CGCGGTTCTATCTAGTTACGCGTTAAACCAACTAGAA	TTTTTT
4b	Dnmt1, ngRNA for 4-bp subsitution, +2 GCTG to CAAC	Com-ngRNA	20-bp	CAACCTGCAAGATGCGTTGG	GTTTAAGAGCTATGCTGGAAACAGCATAGCAAGTTTAAATAAGGCTAGTCCGTTATCAACTTGGCTGAATGCCTGCGAGCATCCCACCCAAGTGGCACCGAGTCGGTGC				TTTTTT
Figure 5
5a-g	Mfrp, rd6 correction	MS2-epegRNA	5'G+20-bp	GCTTCTCCAGAGAGTGCCCTT	GTTTAAGAGCTATGCTGGAAACAGCATAGCAAGTTTAAATAAGGCTAGTCCGTTATCAACTTGGCCAACATGAGGATCACCCATGTCTGCAGGGCCAAGTGGCACCGAGTCGGTGC	ACCAGACCAGTAAGTCCCAAGGGCACTCTCTGG		CGCGGTTCTATCTAGTTACGCGTTAAACCAACTAGAA	TTTTTT
5a-g	Mfrp, ngRNA for rd6 correction	MS2-ngRNA	5'G+20-bp	GCACCAGACCAGTAAGTCCCA	GTTTAAGAGCTATGCTGGAAACAGCATAGCAAGTTTAAATAAGGCTAGTCCGTTATCAACTTGGCCAACATGAGGATCACCCATGTCTGCAGGGCCAAGTGGCACCGAGTCGGTGC				TTTTTT
5h-l	Rpe65, rd12 correction	MS2-epegRNA	5'G+19-bp	GGAGCCCTGGCCCACATCAG	GTTTAAGAGCTATGCTGGAAACAGCATAGCAAGTTTAAATAAGGCTAGTCCGTTATCAACTTGGCCAACATGAGGATCACCCATGTCTGCAGGGCCAAGTGGCACCGAGTCGGTGC	AGTCTCCTCCGATGTGGGC		CGCGGTTCTATCTAGTTACGCGTTAAACCAACTAGAA	TTTTTT
5h-l	Rpe65, ngRNA for rd12 correction	MS2-ngRNA	20-bp	CTGGCAGTCTCCTCCGATGT	GTTTAAGAGCTATGCTGGAAACAGCATAGCAAGTTTAAATAAGGCTAGTCCGTTATCAACTTGGCCAACATGAGGATCACCCATGTCTGCAGGGCCAAGTGGCACCGAGTCGGTGC				TTTTTT
Extended Data Figure 1
ED1	HEK3, 1-bp substitution, +1 T to A	epegRNA	20-bp	GGCCCAGACTGAGCACGTGA	GTTTTAGAGCTAGAAATAGCAAGTTAAAATAAGGCTAGTCCGTTATCAACTTGAAAAAGTGGCACCGAGTCGGTGC	TTCCTCTGCCATCTCGTGCTCAGTCTG	ATTAAATA	GGGTCAGGAGCCCCCCCCCTGAACCCAGGATAACCCTCAAAGTCGGGGGGCAACCC	TTTTTT
ED1	HEK3, 4-bp substitution, +1 TGAT to ATCC	epegRNA	20-bp	GGCCCAGACTGAGCACGTGA	GTTTTAGAGCTAGAAATAGCAAGTTAAAATAAGGCTAGTCCGTTATCAACTTGAAAAAGTGGCACCGAGTCGGTGC	TTCCTCTGCCGGATCGTGCTCAGTCTG	ATTAAATA	GGGTCAGGAGCCCCCCCCCTGAACCCAGGATAACCCTCAAAGTCGGGGGGCAACCC	TTTTTT
ED1	HEK3, 5-bp substitution, +1 TGATG to ATCCA	epegRNA	20-bp	GGCCCAGACTGAGCACGTGA	GTTTTAGAGCTAGAAATAGCAAGTTAAAATAAGGCTAGTCCGTTATCAACTTGAAAAAGTGGCACCGAGTCGGTGC	TTCCTCTGCTGGATCGTGCTCAGTCTG	ATTAAATA	GGGTCAGGAGCCCCCCCCCTGAACCCAGGATAACCCTCAAAGTCGGGGGGCAACCC	TTTTTT
ED1	Dnmt1, 1-bp substitution, +2 G to C	epegRNA	5'G+20-bp	GCGGGCTGGAGCTGTTCGCGC	GTTTTAGAGCTAGAAATAGCAAGTTAAAATAAGGCTAGTCCGTTATCAACTTGAAAAAGTGGCACCGAGTCGGTGC	AAGATGCCAGGGCGAACAGCTCCAG	GATAATAT	CGCGGTTCTATCTAGTTACGCGTTAAACCAACTAGAA	TTTTTT
ED1	Dnmt1, 2-bp substitution, +2 GC to CA	epegRNA	5'G+20-bp	GCGGGCTGGAGCTGTTCGCGC	GTTTTAGAGCTAGAAATAGCAAGTTAAAATAAGGCTAGTCCGTTATCAACTTGAAAAAGTGGCACCGAGTCGGTGC	AAGATGCCATGGCGAACAGCTCCAG	GATAATAT	CGCGGTTCTATCTAGTTACGCGTTAAACCAACTAGAA	TTTTTT
ED1	Dnmt1, 4-bp substitution, +2 GCTG to CAAC	epegRNA	5'G+20-bp	GCGGGCTGGAGCTGTTCGCGC	GTTTTAGAGCTAGAAATAGCAAGTTAAAATAAGGCTAGTCCGTTATCAACTTGAAAAAGTGGCACCGAGTCGGTGC	AAGATGCGTTGGCGAACAGCTCCAG	GATAATAT	CGCGGTTCTATCTAGTTACGCGTTAAACCAACTAGAA	TTTTTT
Extended Data Figure 2
ED2a	Dnmt1, sgRNA (BE-eVLP)	sgRNA	5'G+20-bp	GAACAGCTCTGAACGAGACCC	GTTTTAGAGCTAGAAATAGCAAGTTAAAATAAGGCTAGTCCGTTATCAACTTGAAAAAGTGGCACCGAGTCGGTGC				TTTTTT
ED2b	Dnmt1, 4-bp subsitution, +2 GCTG to CAAC	epegRNA (original scaffold)	5'G+20-bp	GCGGGCTGGAGCTGTTCGCGC	GTTTTAGAGCTAGAAATAGCAAGTTAAAATAAGGCTAGTCCGTTATCAACTTGAAAAAGTGGCACCGAGTCGGTGC	TGCAAGATGCGTTGGCGAACAGCTCCAG	GATAATAT	CGCGGTTCTATCTAGTTACGCGTTAAACCAACTAGAA	TTTTTT
ED2b-e	Dnmt1, 4-bp subsitution, +2 GCTG to CAAC	epegRNA (F+E scaffold)	5'G+20-bp	GCGGGCTGGAGCTGTTCGCGC	GTTTAAGAGCTATGCTGGAAACAGCATAGCAAGTTTAAATAAGGCTAGTCCGTTATCAACTTGAAAAAGTGGCACCGAGTCGGTGC	TGCAAGATGCGTTGGCGAACAGCTCCAG	GATAATAT	CGCGGTTCTATCTAGTTACGCGTTAAACCAACTAGAA	TTTTTT
ED2e	Dnmt1, 4-bp subsitution, +2 GCTG to CAAC	MS2 (copy number, position) = (1, TL)	5'G+20-bp	GCGGGCTGGAGCTGTTCGCGC	GTTTAAGAGCTATGCTGGGCCAACATGAGGATCACCCATGTCTGCAGGGCCCAGCATAGCAAGTTTAAATAAGGCTAGTCCGTTATCAACTTGAAAAAGTGGCACCGAGTCGGTGC	TGCAAGATGCGTTGGCGAACAGCTCCAG	GATAATAT	CGCGGTTCTATCTAGTTACGCGTTAAACCAACTAGAA	TTTTTT
ED2e	Dnmt1, 4-bp subsitution, +2 GCTG to CAAC	MS2 (copy number, position) = (1, ST2) (MS2-epegRNA)	5'G+20-bp	GCGGGCTGGAGCTGTTCGCGC	GTTTAAGAGCTATGCTGGAAACAGCATAGCAAGTTTAAATAAGGCTAGTCCGTTATCAACTTGGCCAACATGAGGATCACCCATGTCTGCAGGGCCAAGTGGCACCGAGTCGGTGC	TGCAAGATGCGTTGGCGAACAGCTCCAG	GATAATAT	CGCGGTTCTATCTAGTTACGCGTTAAACCAACTAGAA	TTTTTT
ED2e	Dnmt1, 4-bp subsitution, +2 GCTG to CAAC	MS2 (copy number, position) = (1, 3')	5'G+20-bp	GCGGGCTGGAGCTGTTCGCGC	GTTTAAGAGCTATGCTGGAAACAGCATAGCAAGTTTAAATAAGGCTAGTCCGTTATCAACTTGAAAAAGTGGCACCGAGTCGGTGC	TGCAAGATGCGTTGGCGAACAGCTCCAG	GATAATAT	CGCGGTTCTATCTAGTTACGCGTTAAACCAACTAGAAGGCCAACATGAGGATCACCCATGTCTGCAGGGCC	TTTTTT
ED2e	Dnmt1, 4-bp subsitution, +2 GCTG to CAAC	MS2 (copy number, position) = (1, 3'*)	5'G+20-bp	GCGGGCTGGAGCTGTTCGCGC	GTTTAAGAGCTATGCTGGAAACAGCATAGCAAGTTTAAATAAGGCTAGTCCGTTATCAACTTGAAAAAGTGGCACCGAGTCGGTGC	TGCAAGATGCGTTGGCGAACAGCTCCAG	GATAATAT	GGCCAACATGAGGATCACCCATGTCTGCAGGGCC	TTTTTT
ED2e	Dnmt1, 4-bp subsitution, +2 GCTG to CAAC	MS2 (copy number, position) = (2, TL)	5'G+20-bp	GCGGGCTGGAGCTGTTCGCGC	GTTTAAGAGCTATGCTGGGGAGCACATGAGGATCACCCATGTGCCACGAGCGACATGAGGATCACCCATGTCGCTCGTGTTCCCCAGCATAGCAAGTTTAAATAAGGCTAGTCCGTTATCAACTTGAAAAAGTGGCACCGAGTCGGTGC	TGCAAGATGCGTTGGCGAACAGCTCCAG	GATAATAT	CGCGGTTCTATCTAGTTACGCGTTAAACCAACTAGAAGGCCAACATGAGGATCACCCATGTCTGCAGGGCC	TTTTTT
ED2e	Dnmt1, 4-bp subsitution, +2 GCTG to CAAC	MS2 (copy number, position) = (2, ST2)	5'G+20-bp	GCGGGCTGGAGCTGTTCGCGC	GTTTAAGAGCTATGCTGGAAACAGCATAGCAAGTTTAAATAAGGCTAGTCCGTTATCAACTTGGGAGCACATGAGGATCACCCATGTGCCACGAGCGACATGAGGATCACCCATGTCGCTCGTGTTCCCAAGTGGCACCGAGTCGGTGC	TGCAAGATGCGTTGGCGAACAGCTCCAG	GATAATAT	GGCCAACATGAGGATCACCCATGTCTGCAGGGCC	TTTTTT
ED2e	Dnmt1, 4-bp subsitution, +2 GCTG to CAAC	MS2 (copy number, position) = (2, 3')	5'G+20-bp	GCGGGCTGGAGCTGTTCGCGC	GTTTAAGAGCTATGCTGGAAACAGCATAGCAAGTTTAAATAAGGCTAGTCCGTTATCAACTTGAAAAAGTGGCACCGAGTCGGTGC	TGCAAGATGCGTTGGCGAACAGCTCCAG	GATAATAT	CGCGGTTCTATCTAGTTACGCGTTAAACCAACTAGAAGGGAGCACATGAGGATCACCCATGTGCCACGAGCGACATGAGGATCACCCATGTCGCTCGTGTTCCC	TTTTTT
ED2e	Dnmt1, 4-bp subsitution, +2 GCTG to CAAC	MS2 (copy number, position) = (2, 3'*)	5'G+20-bp	GCGGGCTGGAGCTGTTCGCGC	GTTTAAGAGCTATGCTGGAAACAGCATAGCAAGTTTAAATAAGGCTAGTCCGTTATCAACTTGAAAAAGTGGCACCGAGTCGGTGC	TGCAAGATGCGTTGGCGAACAGCTCCAG	GATAATAT	GGGAGCACATGAGGATCACCCATGTGCCACGAGCGACATGAGGATCACCCATGTCGCTCGTGTTCCC	TTTTTT
Extended Data Figure 3
ED3a	Dnmt1, 4-bp subsitution, +2 GCTG to CAAC	MS2-epegRNA; 5'G+20-bp spacer	5'G+20-bp	GCGGGCTGGAGCTGTTCGCGC	GTTTAAGAGCTATGCTGGAAACAGCATAGCAAGTTTAAATAAGGCTAGTCCGTTATCAACTTGGCCAACATGAGGATCACCCATGTCTGCAGGGCCAAGTGGCACCGAGTCGGTGC	TGCAAGATGCGTTGGCGAACAGCTCCAG	GATAATAT	CGCGGTTCTATCTAGTTACGCGTTAAACCAACTAGAA	TTTTTT
ED3a	Dnmt1, 4-bp subsitution, +2 GCTG to CAAC	MS2-epegRNA; 20-bp spacer	20-bp	CGGGCTGGAGCTGTTCGCGC	GTTTAAGAGCTATGCTGGAAACAGCATAGCAAGTTTAAATAAGGCTAGTCCGTTATCAACTTGGCCAACATGAGGATCACCCATGTCTGCAGGGCCAAGTGGCACCGAGTCGGTGC	TGCAAGATGCGTTGGCGAACAGCTCCAG	GATAATAT	CGCGGTTCTATCTAGTTACGCGTTAAACCAACTAGAA	TTTTTT
ED3a	Dnmt1, 4-bp subsitution, +2 GCTG to CAAC	MS2-epegRNA; 5'G+19-bp spacer	5'G+19-bp	GGGGCTGGAGCTGTTCGCGC	GTTTAAGAGCTATGCTGGAAACAGCATAGCAAGTTTAAATAAGGCTAGTCCGTTATCAACTTGGCCAACATGAGGATCACCCATGTCTGCAGGGCCAAGTGGCACCGAGTCGGTGC	TGCAAGATGCGTTGGCGAACAGCTCCAG	GATAATAT	CGCGGTTCTATCTAGTTACGCGTTAAACCAACTAGAA	TTTTTT
ED3a	Col12a1, +2 A to C	MS2-epegRNA; 5'G+20-bp spacer	5'G+20-bp	GTGACTTCCATGGTTCCACAA	GTTTAAGAGCTATGCTGGAAACAGCATAGCAAGTTTAAATAAGGCTAGTCCGTTATCAACTTGGCCAACATGAGGATCACCCATGTCTGCAGGGCCAAGTGGCACCGAGTCGGTGC	AATGGACCCATGGTGGAACCATGGAA		CGCGGTTCTATCTAGTTACGCGTTAAACCAACTAGAA	TTTTTT
ED3a	Col12a1, +2 A to C	MS2-epegRNA; 20-bp spacer	20-bp	TGACTTCCATGGTTCCACAA	GTTTAAGAGCTATGCTGGAAACAGCATAGCAAGTTTAAATAAGGCTAGTCCGTTATCAACTTGGCCAACATGAGGATCACCCATGTCTGCAGGGCCAAGTGGCACCGAGTCGGTGC	AATGGACCCATGGTGGAACCATGGAA		CGCGGTTCTATCTAGTTACGCGTTAAACCAACTAGAA	TTTTTT
ED3a	Col12a1, +2 A to C	MS2-epegRNA; 5'G+19-bp spacer	5'G+19-bp	GGACTTCCATGGTTCCACAA	GTTTAAGAGCTATGCTGGAAACAGCATAGCAAGTTTAAATAAGGCTAGTCCGTTATCAACTTGGCCAACATGAGGATCACCCATGTCTGCAGGGCCAAGTGGCACCGAGTCGGTGC	AATGGACCCATGGTGGAACCATGGAA		CGCGGTTCTATCTAGTTACGCGTTAAACCAACTAGAA	TTTTTT
ED3a	Ctnnb1, +6 G to A	MS2-epegRNA; 5'G+20-bp spacer	5'G+20-bp	GAGGGTTGCCCTTGCCACTCA	GTTTAAGAGCTATGCTGGAAACAGCATAGCAAGTTTAAATAAGGCTAGTCCGTTATCAACTTGGCCAACATGAGGATCACCCATGTCTGCAGGGCCAAGTGGCACCGAGTCGGTGC	GCTCCTTTCCTGAGTGGCAAGGGCAA		CGCGGTTCTATCTAGTTACGCGTTAAACCAACTAGAA	TTTTTT
ED3a	Ctnnb1, +6 G to A	MS2-epegRNA; 20-bp spacer	20-bp	AGGGTTGCCCTTGCCACTCA	GTTTAAGAGCTATGCTGGAAACAGCATAGCAAGTTTAAATAAGGCTAGTCCGTTATCAACTTGGCCAACATGAGGATCACCCATGTCTGCAGGGCCAAGTGGCACCGAGTCGGTGC	GCTCCTTTCCTGAGTGGCAAGGGCAA		CGCGGTTCTATCTAGTTACGCGTTAAACCAACTAGAA	TTTTTT
ED3a	Ctnnb1, +6 G to A	MS2-epegRNA; 5'G+19-bp spacer	5'G+19-bp	GGGGTTGCCCTTGCCACTCA	GTTTAAGAGCTATGCTGGAAACAGCATAGCAAGTTTAAATAAGGCTAGTCCGTTATCAACTTGGCCAACATGAGGATCACCCATGTCTGCAGGGCCAAGTGGCACCGAGTCGGTGC	GCTCCTTTCCTGAGTGGCAAGGGCAA		CGCGGTTCTATCTAGTTACGCGTTAAACCAACTAGAA	TTTTTT
ED3a	LMNA, p.R168X	MS2-epegRNA; 5'G+20-bp spacer	5'G+20-bp	GCACGGGCCAGTGAGTCCTCC	GTTTAAGAGCTATGCTGGAAACAGCATAGCAAGTTTAAATAAGGCTAGTCCGTTATCAACTTGGCCAACATGAGGATCACCCATGTCTGCAGGGCCAAGTGGCACCGAGTCGGTGC	GGCGAAGCTTTGAGACCTGGAGGACTCACTGGCC	ATAAATTG	CGCGGTTCTATCTAGTTACGCGTTAAACCAACTAGAA	TTTTTT
ED3a	LMNA, p.R168X	MS2-epegRNA; 20-bp spacer	20-bp	CACGGGCCAGTGAGTCCTCC	GTTTAAGAGCTATGCTGGAAACAGCATAGCAAGTTTAAATAAGGCTAGTCCGTTATCAACTTGGCCAACATGAGGATCACCCATGTCTGCAGGGCCAAGTGGCACCGAGTCGGTGC	GGCGAAGCTTTGAGACCTGGAGGACTCACTGGCC	ATAAATTG	CGCGGTTCTATCTAGTTACGCGTTAAACCAACTAGAA	TTTTTT
ED3a	LMNA, p.R168X	MS2-epegRNA; 5'G+19-bp spacer	5'G+19-bp	GACGGGCCAGTGAGTCCTCC	GTTTAAGAGCTATGCTGGAAACAGCATAGCAAGTTTAAATAAGGCTAGTCCGTTATCAACTTGGCCAACATGAGGATCACCCATGTCTGCAGGGCCAAGTGGCACCGAGTCGGTGC	GGCGAAGCTTTGAGACCTGGAGGACTCACTGGCC	ATAAATTG	CGCGGTTCTATCTAGTTACGCGTTAAACCAACTAGAA	TTTTTT
ED3a	CD209, g.4732 T-A to C-G	MS2-epegRNA; 5'G+20-bp spacer	5'G+20-bp	GCCCTCCACTAGGGCAAGGGT	GTTTAAGAGCTATGCTGGAAACAGCATAGCAAGTTTAAATAAGGCTAGTCCGTTATCAACTTGGCCAACATGAGGATCACCCATGTCTGCAGGGCCAAGTGGCACCGAGTCGGTGC	GCTACCTGCCCACCCTTGCCCTAGTGG	TTTAAATC	CGCGGTTCTATCTAGTTACGCGTTAAACCAACTAGAA	TTTTTT
ED3a	CD209, g.4732 T-A to C-G	MS2-epegRNA; 20-bp spacer	20-bp	CCCTCCACTAGGGCAAGGGT	GTTTAAGAGCTATGCTGGAAACAGCATAGCAAGTTTAAATAAGGCTAGTCCGTTATCAACTTGGCCAACATGAGGATCACCCATGTCTGCAGGGCCAAGTGGCACCGAGTCGGTGC	GCTACCTGCCCACCCTTGCCCTAGTGG	TTTAAATC	CGCGGTTCTATCTAGTTACGCGTTAAACCAACTAGAA	TTTTTT
ED3a	CD209, g.4732 T-A to C-G	MS2-epegRNA; 5'G+19-bp spacer	5'G+19-bp	GCCTCCACTAGGGCAAGGGT	GTTTAAGAGCTATGCTGGAAACAGCATAGCAAGTTTAAATAAGGCTAGTCCGTTATCAACTTGGCCAACATGAGGATCACCCATGTCTGCAGGGCCAAGTGGCACCGAGTCGGTGC	GCTACCTGCCCACCCTTGCCCTAGTGG	TTTAAATC	CGCGGTTCTATCTAGTTACGCGTTAAACCAACTAGAA	TTTTTT
Extended Data Figure 4
ED4b, ED4c	Dnmt1, 4-bp subsitution, +2 GCTG to CAAC	MS2-epegRNA	5'G+20-bp	GCGGGCTGGAGCTGTTCGCGC	GTTTAAGAGCTATGCTGGAAACAGCATAGCAAGTTTAAATAAGGCTAGTCCGTTATCAACTTGGCCAACATGAGGATCACCCATGTCTGCAGGGCCAAGTGGCACCGAGTCGGTGC	TGCAAGATGCGTTGGCGAACAGCTCCAG	GATAATAT	CGCGGTTCTATCTAGTTACGCGTTAAACCAACTAGAA	TTTTTT
ED4c	Dnmt1, 4-bp subsitution, +2 GCTG to CAAC	Com (copy number, position) = (1, TL)	5'G+20-bp	GCGGGCTGGAGCTGTTCGCGC	GTTTAAGAGCTATGCTGGGCCCTGAATGCCTGCGAGCATCCCACGGCCCAGCATAGCAAGTTTAAATAAGGCTAGTCCGTTATCAACTTGAAAAAGTGGCACCGAGTCGGTGC	TGCAAGATGCGTTGGCGAACAGCTCCAG	GATAATAT	CGCGGTTCTATCTAGTTACGCGTTAAACCAACTAGAA	TTTTTT
ED4c	Dnmt1, 4-bp subsitution, +2 GCTG to CAAC	Com (copy number, position) = (1, ST2)	5'G+20-bp	GCGGGCTGGAGCTGTTCGCGC	GTTTAAGAGCTATGCTGGAAACAGCATAGCAAGTTTAAATAAGGCTAGTCCGTTATCAACTTGGCTGAATGCCTGCGAGCATCCCACCCAAGTGGCACCGAGTCGGTGC	TGCAAGATGCGTTGGCGAACAGCTCCAG	GATAATAT	CGCGGTTCTATCTAGTTACGCGTTAAACCAACTAGAA	TTTTTT
ED4c	Dnmt1, 4-bp subsitution, +2 GCTG to CAAC	Com (copy number, position) = (1, 3')	5'G+20-bp	GCGGGCTGGAGCTGTTCGCGC	GTTTAAGAGCTATGCTGGAAACAGCATAGCAAGTTTAAATAAGGCTAGTCCGTTATCAACTTGAAAAAGTGGCACCGAGTCGGTGC	TGCAAGATGCGTTGGCGAACAGCTCCAG	GATAATAT	CGCGGTTCTATCTAGTTACGCGTTAAACCAACTAGAACTGAATGCCTGCGAGCATCCCAC	TTTTTT
ED4c	Dnmt1, 4-bp subsitution, +2 GCTG to CAAC	Com (copy number, position) = (1, 3'*)	5'G+20-bp	GCGGGCTGGAGCTGTTCGCGC	GTTTAAGAGCTATGCTGGAAACAGCATAGCAAGTTTAAATAAGGCTAGTCCGTTATCAACTTGAAAAAGTGGCACCGAGTCGGTGC	TGCAAGATGCGTTGGCGAACAGCTCCAG	GATAATAT	CTGAATGCCTGCGAGCATCCCAC	TTTTTT
ED4c	Dnmt1, 4-bp subsitution, +2 GCTG to CAAC	Com (copy number, position) = (2, 3'*)	5'G+20-bp	GCGGGCTGGAGCTGTTCGCGC	GTTTAAGAGCTATGCTGGAAACAGCATAGCAAGTTTAAATAAGGCTAGTCCGTTATCAACTTGAAAAAGTGGCACCGAGTCGGTGC	TGCAAGATGCGTTGGCGAACAGCTCCAG	GATAATAT	CTGAATGCCTGCGAGCATCCCACGGCCCTGAATGCCTGCGAGCATCCCAC	TTTTTT
Extended Data Figure 5
ED5a, ED5b	Dnmt1, 4-bp subsitution, +2 GCTG to CAAC	MS2-epegRNA; 20-bp spacer	20-bp	CGGGCTGGAGCTGTTCGCGC	GTTTAAGAGCTATGCTGGAAACAGCATAGCAAGTTTAAATAAGGCTAGTCCGTTATCAACTTGGCCAACATGAGGATCACCCATGTCTGCAGGGCCAAGTGGCACCGAGTCGGTGC	TGCAAGATGCGTTGGCGAACAGCTCCAG	GATAATAT	CGCGGTTCTATCTAGTTACGCGTTAAACCAACTAGAA	TTTTTT
ED5a, ED5b	Dnmt1, ngRNA for 4-bp subsitution, +2 GCTG to CAAC	MS2-ngRNA	20-bp	CAACCTGCAAGATGCGTTGG	GTTTAAGAGCTATGCTGGAAACAGCATAGCAAGTTTAAATAAGGCTAGTCCGTTATCAACTTGGCCAACATGAGGATCACCCATGTCTGCAGGGCCAAGTGGCACCGAGTCGGTGC				TTTTTT
ED5b	HEK3, 5-bp substitution, +1 TGATG to ATCCA	MS2-epegRNA	20-bp	GGCCCAGACTGAGCACGTGA	GTTTAAGAGCTATGCTGGAAACAGCATAGCAAGTTTAAATAAGGCTAGTCCGTTATCAACTTGGCCAACATGAGGATCACCCATGTCTGCAGGGCCAAGTGGCACCGAGTCGGTGC	TTCCTCTGCTGGATCGTGCTCAGTCTG	ATTAAATA	GGGTCAGGAGCCCCCCCCCTGAACCCAGGATAACCCTCAAAGTCGGGGGGCAACCC	TTTTTT
ED5b	HEK3, ngRNA for 5-bp substitution, +1 TGATG to ATCCA	MS2-ngRNA	20-bp	GTCAACCAGTATCCCGGTGC	GTTTAAGAGCTATGCTGGAAACAGCATAGCAAGTTTAAATAAGGCTAGTCCGTTATCAACTTGGCCAACATGAGGATCACCCATGTCTGCAGGGCCAAGTGGCACCGAGTCGGTGC				TTTTTT
Extended Data Figure 7
ED7a-ED7c	BCL11A, sgRNA	sgRNA (v4 BE-eVLP architecture)	5'G+20-bp	GTTTATCACAGGCTCCAGGAA	GTTTTAGAGCTAGAAATAGCAAGTTAAAATAAGGCTAGTCCGTTATCAACTTGAAAAAGTGGCACCGAGTCGGTGC				TTTTTT
ED7a-ED7c	BCL11A, sgRNA	MS2-sgRNA (v3 PE-eVLP architecture)	5'G+20-bp	GTTTATCACAGGCTCCAGGAA	GTTTAAGAGCTATGCTGGAAACAGCATAGCAAGTTTAAATAAGGCTAGTCCGTTATCAACTTGGCCAACATGAGGATCACCCATGTCTGCAGGGCCAAGTGGCACCGAGTCGGTGC				TTTTTT
ED7a-ED7c	BCL11A, sgRNA	Com-sgRNA (v3b PE-eVLP architecture)	5'G+20-bp	GTTTATCACAGGCTCCAGGAA	GTTTAAGAGCTATGCTGGAAACAGCATAGCAAGTTTAAATAAGGCTAGTCCGTTATCAACTTGGCTGAATGCCTGCGAGCATCCCACCCAAGTGGCACCGAGTCGGTGC				TTTTTT

## Sheet: SI Table 2 HTS primers
Supplementary Table 2. Sequences of primers used for targeted gene amplification and corresponding amlicon used for high-throughput sequencing.
Locus	HTS forward	HTS reverse	Amplicon
HEK3	ACACTCTTTCCCTACACGACGCTCTTCCGATCTNNNNCAGGGAAACGCCCATGCAATTAG	TGGAGTTCAGACGTGTGCTCTTCCGATCTCTCTGTTGAGCTCGACCCTGAA	CAGGGAAACGCCCATGCAATTAGTCTATTTCTGCTGCAAGTAAGCATGCATTTGTAGGCTTGATGCTTTTTTTCTGCTTCTCCAGCCCTGGCCTGGGTCAATCCTTGGGGCCCAGACTGAGCACGTGATGGCAGAGGAAAGGAAGCCCTGCTTCCTCCAGAGGGCGTCGCAGGACAGCTTTTCCTAGACAGGGGCTAGTATGTGCAGCTCCTGCACCGGGATACTGGTTGACAAGTTTGGCTGGGCTGGAAGCCAGCACCTAGGGAGGTCCCTGGAAGGGGCCAGCCTCACCAGGAGAGG
Dnmt1	ACACTCTTTCCCTACACGACGCTCTTCCGATCTNNNNCCTTCGGGCATAGCATGG	TGGAGTTCAGACGTGTGCTCTTCCGATCTCCTCGGCATCGGTCC	CCTTCGGGCATAGCATGGTCTTCCCCCACTCTCTTGCCCTGTGTGGTACATGCTGCTTCCGCTTGCGCCGCCCCCTCCCAATTGGTTTCCGCGCGCGCGAAAAAGCCGGGGTCTCGTTCAGAGCTGTTCTGTCGTCTGCAACCTGCAAGATGCCAGCGCGAACAGCTCCAGCCCGAGTGCCTGCGCTTGCCTCCCCGGCAGGCTCGCTCCCGGACCATGTCCGCAGGCGGTAGGTGCCACGCAGGGTGGGGGTGAGGGGCGGGACCGATGCCGAGG
FANCF	ACACTCTTTCCCTACACGACGCTCTTCCGATCTNNNNCGATGGATGTGGCGCAGGTAG	TGGAGTTCAGACGTGTGCTCTTCCGATCTAGACGCTGGGAGATTGACATGC	CGATGGATGTGGCGCAGGTAGCGCGCCCACTGCAAGGCCCGGCGCACGGTGGCGGGGTCCCAGGTGCTGACGTAGGTAGTGCTTGAGACCGCCAGAAGCTCGGAAAAGCGATCCAGGTGCTGCAGAAGGGATTCCATGAGGTGCGCGAAGGCCCTACTTCCGCTTTCACCTTGGAGACGGCGACTCTCTGCGTACTGATTGGAACATCCGCGAAATGATACGCCTCTCTGCAATGCTATTGGTCGAAATGCATGTCAATCTCCCAGCGTCT
Col12a1	ACACTCTTTCCCTACACGACGCTCTTCCGATCTNNNNTGAAGTCATGTGCGGTCTGGTCA	TGGAGTTCAGACGTGTGCTCTTCCGATCTAGCTCACAGCCTCATGAAGGGA	TGAAGTCATGTGCGGTCTGGTCAGGCCTTTACAGGGCACCAGGCAGCAGCAGCTCCCTGGGGGAAGAATATTCTCTTTAAACTAGAATTTCCTACTAGTGCCCTGATTAAACCTATTGGAAGAGCTTGACTTCCATGGTTCCACAATGGGTCCATTATGTGCTGGGCTGGGCCCTGTTGTTTTATAGGCAGATTTGGCTCGGTTCTGGTCCATGTTTAGGCTCTAGTCTAACCTTGTTCGTGGCCTGCTCAGGCTGGGTTCTGATGGATCACTGCTTCCTCCTGCAGATCCCTTCATGAGGCTGTGAGCT
Mfrp	ACACTCTTTCCCTACACGACGCTCTTCCGATCTNNNNAAGAACCCACTGCTCACCCGA	TGGAGTTCAGACGTGTGCTCTTCCGATCTAGAGGTCTTCCCCAACCTGCAA	AAGAACCCACTGCTCACCCGAGGCCTCACCCCCATGGGTGTCATTCCCAGCACCACCCCTAACACCACCACCACCACCACCACTACCACCCCAGCAAGGACAGGGCAGCAGGAGGCAGCCATGAGCCCTACACACCAGACCAGTCCCAAGGGCACTCTCTGGAGAAGGCCCAGGATGGTGTTGGGGAGGAAAGCCCGGAAAAGGAACCTTGCAGGTTGGGGAA
Rpe65, gDNA	ACACTCTTTCCCTACACGACGCTCTTCCGATCTNNNNAGCTGACAAATAACAAATAGGCACA	TGGAGTTCAGACGTGTGCTCTTCCGATCTGGCTCTACTCTGGTGAGGTCAG	AGCTGACAAATAACAAATAGGCACATAGAAAATCTAGTAAGTAGTACCACCTGATATCTCACTTTGCTGCAGGCAGGATTCCCCTCTGGCTCACTGGCAGTCTCCTCTGATGTGGGCCAGGGCTCTTTGAAGTTGGATCTGAGCCTTTCTATCACCTGTTTGATGGACAAGCCCTTTTGCACAAGTTTGACTTCAAGGAGGGCCATGTCACATACCACAGAAGGTAAGTCCATGACTGACCTCACCAGAGTAGAGCC
Rpe65, cDNA	ACACTCTTTCCCTACACGACGCTCTTCCGATCTNNNNTGTCCTCACCACTAACAGCT	TGGAGTTCAGACGTGTGCTCTTCCGATCTCTTCTCAGTCATTGCTCGAACA	CTTCTCAGTCATTGCTCGAACATAAGCATCAGTGCGGATGAATCTTCTGTGGTATGTGACATGGCCCTCCTTGAAGTCAAACTTGTGCAAAAGGGCTTGTCCATCAAACAGGTGATAGAAAGGCTCAGATCCAACTTCAAAGAGCCCTGGCCCACATCAGAGGAGACTGCCAGTGAGCCAGAGGGGAATCCTGCCTGTGACATGAGCTGTTAGTGGTGAGGACA
Ctnnb1	ACACTCTTTCCCTACACGACGCTCTTCCGATCTNNNNACCAGCTACTTGCTCTTGCGTG	TGGAGTTCAGACGTGTGCTCTTCCGATCTCGTAGATGGCTTCTTCAGGTAGCA	ACCAGCTACTTGCTCTTGCGTGAAGGACTGGGAAAAGCCTTGCTCCCATTCATAAAGGACTTGGGAGGTGTCAACATCTTCTTCCTCAGGGTTGCCCTTGCCACTCAGGGAAGGAGCTGTGGTGGTGGCACCAGAATGGATTCCAGAATCCAAGTAAGACTGCTGCTGCCAGTGGCTGACAGCAGCTTTTCTGTCCGGCTCCATGGCCATGTCCAACTCCATCAGGTCAGCTGTAAAAACAGAGTATGTTAGTGAACTGAAAATGCTACCTGAAGAAGCCATCTACG
LMNA	ACACTCTTTCCCTACACGACGCTCTTCCGATCT[NNNN]TCCCCATACTTAGGGCCCTT	TGGAGTTCAGACGTGTGCTCTTCCGATCTCCATCTCCCGCTCCTTTTCC	TCCCCATACTTAGGGCCCTTGGGAGCTCACCAAACCCTCCCACCCCCCTTCAGCTGGCAGCCAAGGAGGCGAAGCTTCGAGACCTGGAGGACTCACTGGCCCGTGAGCGGGACACCAGCCGGCGGCTGCTGGCGGAAAAGGAGCGGGAGATGG
CD209	ACACTCTTTCCCTACACGACGCTCTTCCGATCT[NNNN]GAGGCAGTGGGGGATGGT	TGGAGTTCAGACGTGTGCTCTTCCGATCTGAAAGCCAGGAGGTCACAGG	GAGGCAGTGGGGGATGGTCTGGGGTTGACAGGGAGAAGGACTCATCCACTCATGGATGGCTGAGCAGTGGGATGCTTTTAATGAAATCTGATAAATTGTAAGAGAAAGCTACTGTGTTACACCCCCTCCACTAGGGCAAGGGTAGGCAGGTAGCACCCCCAGTTCCTGGAAGCACTGTCCCCTGTGACCTCCTGGCTTTC
HEK4, on-target	ACACTCTTTCCCTACACGACGCTCTTCCGATCTNNNNCGAGGCAGAGGGTCCAAAGC	TGGAGTTCAGACGTGTGCTCTTCCGATCTCTTTCAACCCGAACGGAGACAC	CGAGGCAGAGGGTCCAAAGCAGGATGACAGGCAGGGGCACCGCGGCGCCCCGGTGGCACTGCGGCTGGAGGTGGGGGTTAAAGCGGAGACTCTGGTGCTGTGTGACTACAGTGGGGGCCCTGCCCTCTCTGAGCCCCCGCCTCCAGGCCTGTGTGTGTGTCTCCGTTCGGGTTGAAAG
HEK4, OT1	ACACTCTTTCCCTACACGACGCTCTTCCGATCTNNNNGGCATGGCTTCTGAGACTCA	TGGAGTTCAGACGTGTGCTCTTCCGATCTGTCTCCCTTGCACTCCCTGTCTTT	GGCATGGCTTCTGAGACTCATAGCTGGGGCTGAAGATCCCTAGGGGGGCTCTGCTGGGCTCACTGCTCTCCAGAGTGGTCCAGCCCGGCTGCAGGGTGCTGCTTCCAGCTTGGTGCACTGCGGCCGGAGGAGGTGGAGGATGGAAAGTAAGATTCAAAGACAGGGAGTGCAAGGG
HEK4, OT3	ACACTCTTTCCCTACACGACGCTCTTCCGATCTNNNNGGTCTGAGGCTCGAATCCTG	TGGAGTTCAGACGTGTGCTCTTCCGATCTCTGTGGCCTCCATATCCCTG	GGTCTGAGGCTCGAATCCTGGCAGCAGGTCCTTCATGGCAAGGCGGGAAAAGAGAAAAGCCAACGGGTTCTCATGCTGGGAAAAGATGCCGGGCACGACGGCTGGAGGTGGGGGGTTGGGAGTGGGTGGGATGCTTGCGTGCCCTGCATGAGGTGCAGGGATATGGAGGCCACAG
BCL11A	ACACTCTTTCCCTACACGACGCTCTTCCGATCTNNNNGCCAGAAAAGAGATATGGCATC	TGGAGTTCAGACGTGTGCTCTTCCGATCTAGAGAGCCTTCCGAAAGAGG	GCCAGAAAAGAGATATGGCATCTACTCTTAGACATAACACACCAGGGTCAATACAACTTTGAAGCTAGTCTAGTGCAAGCTAACAGTTGCTTTTATCACAGGCTCCAGGAAGGGTTTGGCCTCTGATTAGGGTGGGGGCGTGGGTGGGGTAGAAGAGGACTGGCAGACCTCTCCATCGGTGGCCGTTTGCCCAGGGGGGCCTCTTTCGGAAGGCTCT

## Sheet: SI Table 3 RT-qPCR primers
Supplementary Table 3. Sequences of primers used for RT-qPCR
gRNA	Modification	RT-qPCR forward	RT-qPCR reverse
Dnmt1, 4-bp subsitution, +2 GCTG to CAAC	epegRNA (v1.2 PE-eVLP)	TTCGCGCGTTTTAGAGCTAGAAATAGC	GTAACTAGATAGAACCGCGATATTATCCTGGAGC
Dnmt1, 4-bp subsitution, +2 GCTG to CAAC	epegRNA with F+E scaffold (v2.3 PE-eVLP)	TTCGCGCGTTTAAGAGCTATGCTG	GTAACTAGATAGAACCGCGATATTATCCTGGAGC
Dnmt1, 4-bp subsitution, +2 GCTG to CAAC	MS2-epegRNA (v3 PE-eVLP)	TTCGCGCGTTTAAGAGCTATGCTG	GTAACTAGATAGAACCGCGATATTATCCTGGAGC
Dnmt1, 4-bp subsitution, +2 GCTG to CAAC	MS2-ngRNA	CAACCTGCAAGATGCGTTGGGTTTAAG	GCACCGACTCGGTGCCACTT
Target species	Sequence-specific reverse primer for cDNA generation
epegRNA	AAATTCTAGTTGGTTTAACGCG
ngRNA	AAAAAAAGCACCGACTCGG

## Sheet: SI Table 4 rd6 PE optimization
Supplementary Table 4. epegRNA and ngRNA optimization for rd6 model correction.
epegRNA ID	pegRNA spacer sequence	RT template	PBS	RT template length (nt)	PBS length (nt)	Replicate 1 PE2 efficiency (%)	Replicate 2 PE2 efficiency (%)	Replicate 3 PE2 efficiency (%)	Mean PE2 efficiency (%)
Mfrp_epegRNA_1	CCAGAGAGTGCCCTTGGGAC	AGACCAGTAAGTC	CCAAGGGCA	13	9	1.42097	1.44175	1.66182	1.50818
Mfrp_epegRNA_2	CCAGAGAGTGCCCTTGGGAC	AGACCAGTAAGTC	CCAAGGGCACT	13	11	0.902119	0.676941	1.84941	1.14283
Mfrp_epegRNA_3	CCAGAGAGTGCCCTTGGGAC	AGACCAGTAAGTC	CCAAGGGCACTC	13	12	0.88206	1.40298	1.14257	1.14254
Mfrp_epegRNA_4	CCAGAGAGTGCCCTTGGGAC	AGACCAGTAAGTC	CCAAGGGCACTCT	13	13	0.394149	0.772828	0.573878	0.580285
Mfrp_epegRNA_5	CCAGAGAGTGCCCTTGGGAC	ACCAGACCAGTAAGTC	CCAAGGGCA	16	9	3.54686	3.46147	3.87707	3.62847
Mfrp_epegRNA_6	CCAGAGAGTGCCCTTGGGAC	ACCAGACCAGTAAGTC	CCAAGGGCACT	16	11	5.18116	4.2538	3.22176	4.21891
Mfrp_epegRNA_7	CCAGAGAGTGCCCTTGGGAC	ACCAGACCAGTAAGTC	CCAAGGGCACTC	16	12	3.97262	2.29321	3.37015	3.21199
Mfrp_epegRNA_8	CCAGAGAGTGCCCTTGGGAC	ACCAGACCAGTAAGTC	CCAAGGGCACTCT	16	13	2.32563	1.53659	1.28829	1.71684
Mfrp_epegRNA_9	CCAGAGAGTGCCCTTGGGAC	ACACCAGACCAGTAAGTC	CCAAGGGCA	18	9	6.6657	5.51993	5.64706	5.94423
Mfrp_epegRNA_10	CCAGAGAGTGCCCTTGGGAC	ACACCAGACCAGTAAGTC	CCAAGGGCACT	18	11	1.80219	1.93863	1.6179	1.78624
Mfrp_epegRNA_11	CCAGAGAGTGCCCTTGGGAC	ACACCAGACCAGTAAGTC	CCAAGGGCACTC	18	12	5.79127	4.38313	4.98671	5.0537
Mfrp_epegRNA_12	CCAGAGAGTGCCCTTGGGAC	ACACCAGACCAGTAAGTC	CCAAGGGCACTCT	18	13	5.75173	3.64955	5.75014	5.05047
Mfrp_epegRNA_13	CCAGAGAGTGCCCTTGGGAC	ACACACCAGACCAGTAAGTC	CCAAGGGCA	20	9	4.85496	4.95358	6.81796	5.54217
Mfrp_epegRNA_14	CCAGAGAGTGCCCTTGGGAC	ACACACCAGACCAGTAAGTC	CCAAGGGCACT	20	11	8.99169	8.52996	9.50147	9.0077
Mfrp_epegRNA_15	CCAGAGAGTGCCCTTGGGAC	ACACACCAGACCAGTAAGTC	CCAAGGGCACTC	20	12	1.69091	2.76765	2.56134	2.33997
Mfrp_epegRNA_16	CCAGAGAGTGCCCTTGGGAC	ACACACCAGACCAGTAAGTC	CCAAGGGCACTCT	20	13	2.37672	2.03615	2.35544	2.25611
Mfrp_epegRNA_17	CCAGAGAGTGCCCTTGGGAC	TACACACCAGACCAGTAAGTC	CCAAGGGCA	21	9	2.27667	2.36737	2.85897	2.501
Mfrp_epegRNA_18	CCAGAGAGTGCCCTTGGGAC	TACACACCAGACCAGTAAGTC	CCAAGGGCACT	21	11	3.80898	2.72773	3.73529	3.424
Mfrp_epegRNA_19	CCAGAGAGTGCCCTTGGGAC	TACACACCAGACCAGTAAGTC	CCAAGGGCACTC	21	12	3.26657	1.30196	1.20669	1.92507
Mfrp_epegRNA_20	CCAGAGAGTGCCCTTGGGAC	TACACACCAGACCAGTAAGTC	CCAAGGGCACTCT	21	13	0.928606	2.10938	2.1354	1.72446
Mfrp_epegRNA_21	CCAGAGAGTGCCCTTGGGAC	GCCCTACACACCAGACCAGTAAGTC	CCAAGGGCA	25	9	2.72426	1.87333	2.06368	2.22043
Mfrp_epegRNA_22	CCAGAGAGTGCCCTTGGGAC	GCCCTACACACCAGACCAGTAAGTC	CCAAGGGCACT	25	11	2.42049	2.06697	1.74406	2.07717
Mfrp_epegRNA_23	CCAGAGAGTGCCCTTGGGAC	GCCCTACACACCAGACCAGTAAGTC	CCAAGGGCACTC	25	12	2.31737	2.74507	1.4034	2.15528
Mfrp_epegRNA_24	CCAGAGAGTGCCCTTGGGAC	GCCCTACACACCAGACCAGTAAGTC	CCAAGGGCACTCT	25	13	3.12614	1.88719	1.38432	2.13255
Mfrp_epegRNA_25	CCAGAGAGTGCCCTTGGGAC	GAGCCCTACACACCAGACCAGTAAGTC	CCAAGGGCA	27	9	1.45043	1.78006	1.25904	1.49651
Mfrp_epegRNA_26	CCAGAGAGTGCCCTTGGGAC	GAGCCCTACACACCAGACCAGTAAGTC	CCAAGGGCACT	27	11	0.935694	1.18196	2.09812	1.40526
Mfrp_epegRNA_27	CCAGAGAGTGCCCTTGGGAC	GAGCCCTACACACCAGACCAGTAAGTC	CCAAGGGCACTC	27	12	1.87995	1.55031	1.01979	1.48335
Mfrp_epegRNA_28	CCAGAGAGTGCCCTTGGGAC	GAGCCCTACACACCAGACCAGTAAGTC	CCAAGGGCACTCT	27	13	2.18651	1.43039	1.64162	1.75284
Mfrp_epegRNA_29	CCAGAGAGTGCCCTTGGGAC	ATGAGCCCTACACACCAGACCAGTAAGTC	CCAAGGGCA	29	9	1.08991	1.0277	0.842724	0.986779
Mfrp_epegRNA_30	CCAGAGAGTGCCCTTGGGAC	ATGAGCCCTACACACCAGACCAGTAAGTC	CCAAGGGCACT	29	11	1.05406	1.6487	2.53202	1.74493
Mfrp_epegRNA_31	CCAGAGAGTGCCCTTGGGAC	ATGAGCCCTACACACCAGACCAGTAAGTC	CCAAGGGCACTC	29	12	0.97033	0.703057	1.31336	0.995582
Mfrp_epegRNA_32	CCAGAGAGTGCCCTTGGGAC	ATGAGCCCTACACACCAGACCAGTAAGTC	CCAAGGGCACTCT	29	13	1.92586	1.16528	1.29268	1.46127
Mfrp_epegRNA_33	CTTCTCCAGAGAGTGCCCTT	AGACCAGTAAGTCCCAAG	GGCACTCTC	18	9	7.66856	7.14364	5.95989	6.92403
Mfrp_epegRNA_34	CTTCTCCAGAGAGTGCCCTT	AGACCAGTAAGTCCCAAG	GGCACTCTCTG	18	11	7.13981	8.0881	6.21706	7.14832
Mfrp_epegRNA_35	CTTCTCCAGAGAGTGCCCTT	AGACCAGTAAGTCCCAAG	GGCACTCTCTGG	18	12	10.5304	7.09552	10.1023	9.24274
Mfrp_epegRNA_36	CTTCTCCAGAGAGTGCCCTT	AGACCAGTAAGTCCCAAG	GGCACTCTCTGGA	18	13	12.0576	9.74214	11.4407	11.0801
Mfrp_epegRNA_37	CTTCTCCAGAGAGTGCCCTT	ACCAGACCAGTAAGTCCCAAG	GGCACTCTC	21	9	13.2639	11.2896	12.6205	12.3913
Mfrp_epegRNA_38	CTTCTCCAGAGAGTGCCCTT	ACCAGACCAGTAAGTCCCAAG	GGCACTCTCTG	21	11	15.5148	17.318	20.1055	17.6461
Mfrp_epegRNA_39	CTTCTCCAGAGAGTGCCCTT	ACCAGACCAGTAAGTCCCAAG	GGCACTCTCTGG	21	12	15.0092	12.3969	15.5231	14.3097
Mfrp_epegRNA_40	CTTCTCCAGAGAGTGCCCTT	ACCAGACCAGTAAGTCCCAAG	GGCACTCTCTGGA	21	13	7.29101	6.58928	8.36636	7.41555
Mfrp_epegRNA_41	CTTCTCCAGAGAGTGCCCTT	ACACCAGACCAGTAAGTCCCAAG	GGCACTCTC	23	9	6.66215	8.28336	6.02775	6.99108
Mfrp_epegRNA_42	CTTCTCCAGAGAGTGCCCTT	ACACCAGACCAGTAAGTCCCAAG	GGCACTCTCTG	23	11	15.7888	16.9606	13.8815	15.5436
Mfrp_epegRNA_43	CTTCTCCAGAGAGTGCCCTT	ACACCAGACCAGTAAGTCCCAAG	GGCACTCTCTGG	23	12	10.3453	10.4485	8.3265	9.7068
Mfrp_epegRNA_44	CTTCTCCAGAGAGTGCCCTT	ACACCAGACCAGTAAGTCCCAAG	GGCACTCTCTGGA	23	13	10.6547	8.1031	9.14264	9.30014
Mfrp_epegRNA_45	CTTCTCCAGAGAGTGCCCTT	ACACACCAGACCAGTAAGTCCCAAG	GGCACTCTC	25	9	14.173	11.7051	10.011	11.963
Mfrp_epegRNA_46	CTTCTCCAGAGAGTGCCCTT	ACACACCAGACCAGTAAGTCCCAAG	GGCACTCTCTG	25	11	12.7909	13.0121	13.5793	13.1274
Mfrp_epegRNA_47	CTTCTCCAGAGAGTGCCCTT	ACACACCAGACCAGTAAGTCCCAAG	GGCACTCTCTGG	25	12	8.87344	13.0369	8.76988	10.2267
Mfrp_epegRNA_48	CTTCTCCAGAGAGTGCCCTT	ACACACCAGACCAGTAAGTCCCAAG	GGCACTCTCTGGA	25	13	11.3783	12.0083	9.57661	10.9877
Mfrp_epegRNA_49	CTTCTCCAGAGAGTGCCCTT	TACACACCAGACCAGTAAGTCCCAAG	GGCACTCTC	26	9	7.91656	8.71577	6.727	7.78644
Mfrp_epegRNA_50	CTTCTCCAGAGAGTGCCCTT	TACACACCAGACCAGTAAGTCCCAAG	GGCACTCTCTG	26	11	4.55044	7.49382	5.29385	5.77937
Mfrp_epegRNA_51	CTTCTCCAGAGAGTGCCCTT	TACACACCAGACCAGTAAGTCCCAAG	GGCACTCTCTGG	26	12	4.71818	6.59847	3.65573	4.9908
Mfrp_epegRNA_52	CTTCTCCAGAGAGTGCCCTT	TACACACCAGACCAGTAAGTCCCAAG	GGCACTCTCTGGA	26	13	5.0424	3.26041	2.41978	3.57419
Mfrp_epegRNA_53	CTTCTCCAGAGAGTGCCCTT	GCCCTACACACCAGACCAGTAAGTCCCAAG	GGCACTCTC	30	9	3.11587	2.96288	2.19915	2.7593
Mfrp_epegRNA_54	CTTCTCCAGAGAGTGCCCTT	GCCCTACACACCAGACCAGTAAGTCCCAAG	GGCACTCTCTG	30	11	4.28164	5.67461	4.13803	4.6981
Mfrp_epegRNA_55	CTTCTCCAGAGAGTGCCCTT	GCCCTACACACCAGACCAGTAAGTCCCAAG	GGCACTCTCTGG	30	12	4.98078	4.3397	2.28273	3.86774
Mfrp_epegRNA_56	CTTCTCCAGAGAGTGCCCTT	GCCCTACACACCAGACCAGTAAGTCCCAAG	GGCACTCTCTGGA	30	13	1.57746	2.28257	1.82806	1.89603
Mfrp_epegRNA_57	CTTCTCCAGAGAGTGCCCTT	GAGCCCTACACACCAGACCAGTAAGTCCCAAG	GGCACTCTC	32	9	2.51291	2.78032	3.51976	2.93767
Mfrp_epegRNA_58	CTTCTCCAGAGAGTGCCCTT	GAGCCCTACACACCAGACCAGTAAGTCCCAAG	GGCACTCTCTG	32	11	3.26742	4.56614	3.49271	3.77542
Mfrp_epegRNA_59	CTTCTCCAGAGAGTGCCCTT	GAGCCCTACACACCAGACCAGTAAGTCCCAAG	GGCACTCTCTGG	32	12	8.70616	9.56569	5.99881	8.09022
Mfrp_epegRNA_60	CTTCTCCAGAGAGTGCCCTT	GAGCCCTACACACCAGACCAGTAAGTCCCAAG	GGCACTCTCTGGA	32	13	2.03609	2.58208	2.44117	2.35311
Mfrp_epegRNA_61	CTTCTCCAGAGAGTGCCCTT	ATGAGCCCTACACACCAGACCAGTAAGTCCCAAG	GGCACTCTC	34	9	2.63185	4.49015	3.39148	3.50449
Mfrp_epegRNA_62	CTTCTCCAGAGAGTGCCCTT	ATGAGCCCTACACACCAGACCAGTAAGTCCCAAG	GGCACTCTCTG	34	11	6.81059	4.02911	6.71523	5.85164
Mfrp_epegRNA_63	CTTCTCCAGAGAGTGCCCTT	ATGAGCCCTACACACCAGACCAGTAAGTCCCAAG	GGCACTCTCTGG	34	12	4.04298	3.47687	4.66536	4.06174
Mfrp_epegRNA_64	CTTCTCCAGAGAGTGCCCTT	ATGAGCCCTACACACCAGACCAGTAAGTCCCAAG	GGCACTCTCTGGA	34	13	1.04533	2.70714	0.805012	1.51916
Mfrp_epegRNA_65	CCTTCTCCAGAGAGTGCCCT	AGACCAGTAAGTCCCAAGG	GCACTCTCT	19	9	7.63183	6.45195	7.24367	7.10915
Mfrp_epegRNA_66	CCTTCTCCAGAGAGTGCCCT	AGACCAGTAAGTCCCAAGG	GCACTCTCTGG	19	11	6.52178	6.74685	5.88102	6.38322
Mfrp_epegRNA_67	CCTTCTCCAGAGAGTGCCCT	AGACCAGTAAGTCCCAAGG	GCACTCTCTGGA	19	12	6.41155	4.59077	4.10792	5.03674
Mfrp_epegRNA_68	CCTTCTCCAGAGAGTGCCCT	AGACCAGTAAGTCCCAAGG	GCACTCTCTGGAG	19	13	5.2685	4.98413	5.60002	5.28422
Mfrp_epegRNA_69	CCTTCTCCAGAGAGTGCCCT	ACCAGACCAGTAAGTCCCAAGG	GCACTCTCT	22	9	12.8991	12.7355	9.85725	11.8306
Mfrp_epegRNA_70	CCTTCTCCAGAGAGTGCCCT	ACCAGACCAGTAAGTCCCAAGG	GCACTCTCTGG	22	11	9.4146	10.9295	7.61347	9.31919
Mfrp_epegRNA_71	CCTTCTCCAGAGAGTGCCCT	ACCAGACCAGTAAGTCCCAAGG	GCACTCTCTGGA	22	12	10.7722	11.803	10.5337	11.0363
Mfrp_epegRNA_72	CCTTCTCCAGAGAGTGCCCT	ACCAGACCAGTAAGTCCCAAGG	GCACTCTCTGGAG	22	13	6.58585	6.04314	7.55924	6.72941
Mfrp_epegRNA_73	CCTTCTCCAGAGAGTGCCCT	ACACCAGACCAGTAAGTCCCAAGG	GCACTCTCT	24	9	12.3499	10.9131	14.8546	12.7059
Mfrp_epegRNA_74	CCTTCTCCAGAGAGTGCCCT	ACACCAGACCAGTAAGTCCCAAGG	GCACTCTCTGG	24	11	11.3332	10.1919	13.6735	11.7329
Mfrp_epegRNA_75	CCTTCTCCAGAGAGTGCCCT	ACACCAGACCAGTAAGTCCCAAGG	GCACTCTCTGGA	24	12	9.5272	7.6204	8.21547	8.45436
Mfrp_epegRNA_76	CCTTCTCCAGAGAGTGCCCT	ACACCAGACCAGTAAGTCCCAAGG	GCACTCTCTGGAG	24	13	4.39252	4.68955	5.6276	4.90322
Mfrp_epegRNA_77	CCTTCTCCAGAGAGTGCCCT	ACACACCAGACCAGTAAGTCCCAAGG	GCACTCTCT	26	9	10.1353	11.0723	8.72353	9.97702
Mfrp_epegRNA_78	CCTTCTCCAGAGAGTGCCCT	ACACACCAGACCAGTAAGTCCCAAGG	GCACTCTCTGG	26	11	6.62147	6.33939	7.70274	6.88786
Mfrp_epegRNA_79	CCTTCTCCAGAGAGTGCCCT	ACACACCAGACCAGTAAGTCCCAAGG	GCACTCTCTGGA	26	12	9.66462	6.91953	5.37756	7.32057
Mfrp_epegRNA_80	CCTTCTCCAGAGAGTGCCCT	ACACACCAGACCAGTAAGTCCCAAGG	GCACTCTCTGGAG	26	13	2.56694	2.96393	2.24348	2.59145
Mfrp_epegRNA_81	CCTTCTCCAGAGAGTGCCCT	TACACACCAGACCAGTAAGTCCCAAGG	GCACTCTCT	27	9	8.39046	8.95302	9.07746	8.80698
Mfrp_epegRNA_82	CCTTCTCCAGAGAGTGCCCT	TACACACCAGACCAGTAAGTCCCAAGG	GCACTCTCTGG	27	11	3.92604	4.25928	4.65721	4.28084
Mfrp_epegRNA_83	CCTTCTCCAGAGAGTGCCCT	TACACACCAGACCAGTAAGTCCCAAGG	GCACTCTCTGGA	27	12	7.9924	5.36824	4.80036	6.05367
Mfrp_epegRNA_84	CCTTCTCCAGAGAGTGCCCT	TACACACCAGACCAGTAAGTCCCAAGG	GCACTCTCTGGAG	27	13	4.0086	1.35342	2.39923	2.58708
Mfrp_epegRNA_85	CCTTCTCCAGAGAGTGCCCT	GCCCTACACACCAGACCAGTAAGTCCCAAGG	GCACTCTCT	31	9	3.30567	2.73451	3.72869	3.25629
Mfrp_epegRNA_86	CCTTCTCCAGAGAGTGCCCT	GCCCTACACACCAGACCAGTAAGTCCCAAGG	GCACTCTCTGG	31	11	1.5223	2.4752	0.993922	1.66381
Mfrp_epegRNA_87	CCTTCTCCAGAGAGTGCCCT	GCCCTACACACCAGACCAGTAAGTCCCAAGG	GCACTCTCTGGA	31	12	1.96859	2.53737	3.2851	2.59702
Mfrp_epegRNA_88	CCTTCTCCAGAGAGTGCCCT	GCCCTACACACCAGACCAGTAAGTCCCAAGG	GCACTCTCTGGAG	31	13	0.258806	0.329469	1.65109	0.746454
Mfrp_epegRNA_89	CCTTCTCCAGAGAGTGCCCT	GAGCCCTACACACCAGACCAGTAAGTCCCAAGG	GCACTCTCT	33	9	2.17496	1.00018	2.16972	1.78162
Mfrp_epegRNA_90	CCTTCTCCAGAGAGTGCCCT	GAGCCCTACACACCAGACCAGTAAGTCCCAAGG	GCACTCTCTGG	33	11	1.483	1.53316	2.16876	1.7283
Mfrp_epegRNA_91	CCTTCTCCAGAGAGTGCCCT	GAGCCCTACACACCAGACCAGTAAGTCCCAAGG	GCACTCTCTGGA	33	12	0.319729	1.39658	1.19201	0.969441
Mfrp_epegRNA_92	CCTTCTCCAGAGAGTGCCCT	GAGCCCTACACACCAGACCAGTAAGTCCCAAGG	GCACTCTCTGGAG	33	13	0.59452	0.400393	0.625156	0.540023
Mfrp_epegRNA_93	CCTTCTCCAGAGAGTGCCCT	TGAGCCCTACACACCAGACCAGTAAGTCCCAAGG	GCACTCTCT	34	9	2.33564	2.02074	2.17468	2.17702
Mfrp_epegRNA_94	CCTTCTCCAGAGAGTGCCCT	TGAGCCCTACACACCAGACCAGTAAGTCCCAAGG	GCACTCTCTGG	34	11	0.596625	0.763706	1.14814	0.836157
Mfrp_epegRNA_95	CCTTCTCCAGAGAGTGCCCT	TGAGCCCTACACACCAGACCAGTAAGTCCCAAGG	GCACTCTCTGGA	34	12	1.42701	0.422541	1.45184	1.10046
Mfrp_epegRNA_96	CCTTCTCCAGAGAGTGCCCT	TGAGCCCTACACACCAGACCAGTAAGTCCCAAGG	GCACTCTCTGGAG	34	13	1.46432	0.744332	0.758181	0.988946
ngRNA ID	ngRNA spacer sequence					Replicate 1 PE efficiency (%)	Replicate 2 PE efficiency (%)	Replicate 3 PE efficiency (%)	Mean PE efficiency (%)
Mfrp_ngRNA_1	AGCAAGGACAGGGCAGCAGG					12.6803	9.85894	9.46053	10.6666
Mfrp_ngRNA_2	CCCAGCAAGGACAGGGCAGC					15.8105	11.2409	11.3054	12.7856
Mfrp_ngRNA_3	CTACCACCCCAGCAAGGACA					15.4883	13.5183	10.1328	13.0465
Mfrp_ngRNA_4	CCACCACTACCACCCCAGCA					16.0386	11.2735	11.2856	12.8659
Mfrp_ngRNA_5	ACCAGACCAGTAAGTCCCAA					21.3179	13.2057	17.0861	17.2032
Mfrp_ngRNA_6	CACCAGACCAGTAAGTCCCA					17.542	23.6983	13.9589	18.3997
Mfrp_ngRNA_7	TAAGTCCCAAGGGCACTCTC					18.6971	13.2155	13.9203	15.2776
Mfrp_ngRNA_8	ACACCAGACCAGTAAGTCCC					14.2711	13.3131	13.6552	13.7465
Mfrp_ngRNA_9	AAGTCCCAAGGGCACTCTCT					14.1269	11.0878	13.5422	12.9189
Mfrp_ngRNA_10	AGTCCCAAGGGCACTCTCTG					13.5773	12.9298	14.2364	13.5812
Mfrp_ngRNA_11	GTCCCAAGGGCACTCTCTGG					13.6272	9.85732	11.2815	11.5887
*ngRNA optimization is performed with Mfrp_epegRNA_38

## Sheet: SI Table 5 rd12 PE optimization
Supplementary Table 5. epegRNA and ngRNA optimization for rd12 model correction.
pegRNA ID	pegRNA spacer sequence	RT template	PBS	RT template length (nt)	PBS length (nt)	Replicate 1 PE2 efficiency (%)	Replicate 2 PE2 efficiency (%)	Replicate 3 PE2 efficiency (%)	Mean PE2 efficiency (%)
Rpe65_epegRNA_1	AGAGCCCTGGCCCACATCAG	AGTCTCCTCCG	ATGTGGGC	11	8	11.1078	9.41518	12.6842	11.0691
Rpe65_epegRNA_2	AGAGCCCTGGCCCACATCAG	AGTCTCCTCCG	ATGTGGGCC	11	9	7.14931	6.79539	6.34394	6.76288
Rpe65_epegRNA_3	AGAGCCCTGGCCCACATCAG	AGTCTCCTCCG	ATGTGGGCCAG	11	11	6.72319	7.49957	5.80923	6.67733
Rpe65_epegRNA_4	AGAGCCCTGGCCCACATCAG	AGTCTCCTCCG	ATGTGGGCCAGG	11	12	6.80283	7.26079	7.86994	7.31118
Rpe65_epegRNA_5	AGAGCCCTGGCCCACATCAG	GCAGTCTCCTCCG	ATGTGGGC	13	8	3.68419	6.70106	5.50864	5.29796
Rpe65_epegRNA_6	AGAGCCCTGGCCCACATCAG	GCAGTCTCCTCCG	ATGTGGGCC	13	9	4.06387	4.29002	4.62848	4.32746
Rpe65_epegRNA_7	AGAGCCCTGGCCCACATCAG	GCAGTCTCCTCCG	ATGTGGGCCAG	13	11	4.1689	5.27688	9.65262	6.36613
Rpe65_epegRNA_8	AGAGCCCTGGCCCACATCAG	GCAGTCTCCTCCG	ATGTGGGCCAGG	13	12	4.57708	4.92312	5.43865	4.97962
Rpe65_epegRNA_9	AGAGCCCTGGCCCACATCAG	TGGCAGTCTCCTCCG	ATGTGGGC	15	8	5.35	7.82585	4.88016	6.01867
Rpe65_epegRNA_10	AGAGCCCTGGCCCACATCAG	TGGCAGTCTCCTCCG	ATGTGGGCC	15	9	5.32667	5.45202	4.66885	5.14918
Rpe65_epegRNA_11	AGAGCCCTGGCCCACATCAG	TGGCAGTCTCCTCCG	ATGTGGGCCAG	15	11	7.13968	8.58629	7.15089	7.62562
Rpe65_epegRNA_12	AGAGCCCTGGCCCACATCAG	TGGCAGTCTCCTCCG	ATGTGGGCCAGG	15	12	8.95056	11.27	10.0168	10.0791
Rpe65_epegRNA_13	AGAGCCCTGGCCCACATCAG	ACTGGCAGTCTCCTCCG	ATGTGGGC	17	8	8.0839	8.37353	9.64274	8.70006
Rpe65_epegRNA_14	AGAGCCCTGGCCCACATCAG	ACTGGCAGTCTCCTCCG	ATGTGGGCC	17	9	7.31044	4.35501	7.70605	6.45716
Rpe65_epegRNA_15	AGAGCCCTGGCCCACATCAG	ACTGGCAGTCTCCTCCG	ATGTGGGCCAG	17	11	5.2012	5.49409	6.8537	5.84966
Rpe65_epegRNA_16	AGAGCCCTGGCCCACATCAG	ACTGGCAGTCTCCTCCG	ATGTGGGCCAGG	17	12	3.99794	6.6866	5.24473	5.30976
Rpe65_epegRNA_17	AGAGCCCTGGCCCACATCAG	TCACTGGCAGTCTCCTCCG	ATGTGGGC	19	8	3.91293	3.06151	5.17554	4.04999
Rpe65_epegRNA_18	AGAGCCCTGGCCCACATCAG	TCACTGGCAGTCTCCTCCG	ATGTGGGCC	19	9	3.29334	3.8005	2.72115	3.27166
Rpe65_epegRNA_19	AGAGCCCTGGCCCACATCAG	TCACTGGCAGTCTCCTCCG	ATGTGGGCCAG	19	11	4.39015	4.35237	2.74225	3.82826
Rpe65_epegRNA_20	AGAGCCCTGGCCCACATCAG	TCACTGGCAGTCTCCTCCG	ATGTGGGCCAGG	19	12	3.85777	3.2962	3.59655	3.58351
Rpe65_epegRNA_21	AGAGCCCTGGCCCACATCAG	GCTCACTGGCAGTCTCCTCCG	ATGTGGGC	21	8	2.12045	1.97368	2.47912	2.19109
Rpe65_epegRNA_22	AGAGCCCTGGCCCACATCAG	GCTCACTGGCAGTCTCCTCCG	ATGTGGGCC	21	9	4.45308	5.67032	5.75231	5.2919
Rpe65_epegRNA_23	AGAGCCCTGGCCCACATCAG	GCTCACTGGCAGTCTCCTCCG	ATGTGGGCCAG	21	11	4.35393	4.48162	6.06139	4.96565
Rpe65_epegRNA_24	AGAGCCCTGGCCCACATCAG	GCTCACTGGCAGTCTCCTCCG	ATGTGGGCCAGG	21	12	8.24152	8.30091	12.829	9.79048
Rpe65_epegRNA_25	AGAGCCCTGGCCCACATCAG	TGGCTCACTGGCAGTCTCCTCCG	ATGTGGGC	23	8	3.0355	2.75408	5.43779	3.74245
Rpe65_epegRNA_26	AGAGCCCTGGCCCACATCAG	TGGCTCACTGGCAGTCTCCTCCG	ATGTGGGCC	23	9	1.00393	1.01688	1.96368	1.32816
Rpe65_epegRNA_27	AGAGCCCTGGCCCACATCAG	TGGCTCACTGGCAGTCTCCTCCG	ATGTGGGCCAG	23	11	1.72092	0.823522	2.68117	1.74187
Rpe65_epegRNA_28	AGAGCCCTGGCCCACATCAG	TGGCTCACTGGCAGTCTCCTCCG	ATGTGGGCCAGG	23	12	2.09812	1.27315	2.56885	1.98004
Rpe65_epegRNA_29	AGAGCCCTGGCCCACATCAG	TCTGGCTCACTGGCAGTCTCCTCCG	ATGTGGGC	25	8	1.11549	1.81966	1.65251	1.52922
Rpe65_epegRNA_30	AGAGCCCTGGCCCACATCAG	TCTGGCTCACTGGCAGTCTCCTCCG	ATGTGGGCC	25	9	2.50397	2.6981	4.12349	3.10852
Rpe65_epegRNA_31	AGAGCCCTGGCCCACATCAG	TCTGGCTCACTGGCAGTCTCCTCCG	ATGTGGGCCAG	25	11	0.56361	1.09922	0.974542	0.879126
Rpe65_epegRNA_32	AGAGCCCTGGCCCACATCAG	TCTGGCTCACTGGCAGTCTCCTCCG	ATGTGGGCCAGG	25	12	0.80071	0.974611	0.761498	0.845606
ngRNA ID	ngRNA spacer sequence					Replicate 1 PE3 efficiency (%)	Replicate 2 PE3 efficiency (%)	Replicate 3 PE3 efficiency (%)	Mean PE3 efficiency (%)
Rpe65_ngRNA_1	AGGATTCCCCTCTGGCTCAC					25.0647	24.3136	24.367	24.5817
Rpe65_ngRNA_2	GGCTCACTGGCAGTCTCCTC					36.0081	31.3852	33.9755	33.7896
Rpe65_ngRNA_3	ACTGGCAGTCTCCTCCGATG					43.4524	38.8501	42.6167	41.6398
Rpe65_ngRNA_4	CTGGCAGTCTCCTCCGATGT					44.8757	49.5295	44.6797	46.3616
Rpe65_ngRNA_5	CAGTCTCCTCCGATGTGGGC					37.4221	39.3506	36.2408	37.6712
Rpe65_ngRNA_6	AGTCTCCTCCGATGTGGGCC					35.0856	40.48	37.3973	37.6543
Rpe65_ngRNA_7	GTCTCCTCCGATGTGGGCCA					31.7033	28.9343	32.1661	30.9346

## Sheet: SI Table 6 rd6 off-target
Supplementary Table 6. Sequences of top 10 CIRCLE-seq nominated off-target sites for rd6.
ID	Chromosome	Start	End	Genomic Coordinate	Strand	Site_Sequence
rd6_pegRNA_OT1	chr18	5158022	5158045	chr18:5158022-5158045	-	TCTATCCAGAGACTGCCCTTGGG
rd6_pegRNA_OT2	chr5	100944771	100944794	chr5:100944771-100944794	-	TGTACCCAGAGAGTACCCTTCGG
rd6_pegRNA_OT3	chr7	37124216	37124239	chr7:37124216-37124239	-	CTCCTCCAGAAAGTGTCCTTAGG
rd6_pegRNA_OT4	chr6	92072717	92072740	chr6:92072717-92072740	+	TTTCTCCAGACAGTAACCTTAGG
rd6_pegRNA_OT5	chr3	35206654	35206677	chr3:35206654-35206677	+	TACCTCCAGAGACTGGCCCTTGG
rd6_pegRNA_OT6	chr6	94805471	94805494	chr6:94805471-94805494	+	GGGTTCCAGAGACTGACCTTGGG
rd6_pegRNA_OT7	chr4	109399075	109399098	chr4:109399075-109399098	+	ATTCTCCAGGAGTGGCCCTTGGG
rd6_pegRNA_OT8	chr14	23105018	23105041	chr14:23105018-23105041	-	TTACTCCAGTGAGTGACCTTCAG
rd6_pegRNA_OT9	chr4	126671429	126671452	chr4:126671429-126671452	-	TTTGTCCAGAGAGTCCCCTTGGG
rd6_pegRNA_OT10	chr18	48773851	48773874	chr18:48773851-48773874	+	TATATCCAGAGAGAGACCTTTGG
rd6_ngRNA_OT1	chr4	140329726	140329749	chr4:140329726-140329749	+	AACCAGACCAGCAAGGCCCAGGG
rd6_ngRNA_OT2	chr17	46691009	46691032	chr17:46691009-46691032	+	CCAGAGACCAGTAAGTCCCTGGG
rd6_ngRNA_OT3	chr4	154005564	154005587	chr4:154005564-154005587	-	GACCAGACCAGCAAGGCCCAGGG
rd6_ngRNA_OT4	chr12	102457899	102457922	chr12:102457899-102457922	+	GGGCAGACCAGTCAGTCCCTGGG
rd6_ngRNA_OT5	chr14	79030406	79030429	chr14:79030406-79030429	+	TGGCAGACCAGCAAGTCCCAGAG
rd6_ngRNA_OT6	chr1	169558153	169558176	chr1:169558153-169558176	+	GGTAAGACCAGTAAGTCCCACTG
rd6_ngRNA_OT7	chr7	129943868	129943891	chr7:129943868-129943891	-	CTGCAGACCAGCAAGGCCCAGGG
rd6_ngRNA_OT8	chr2	13966337	13966360	chr2:13966337-13966360	-	TAACTGACCAGTAAGTCCCTGGG
rd6_ngRNA_OT9	chr2	113076679	113076702	chr2:113076679-113076702	+	TACTAGACCAGCAAGCCCACGGG
rd6_ngRNA_OT10	chr2	126324587	126324610	chr2:126324587-126324610	-	GGCCAGACCAGTGAGGCCCAGGG

## Sheet: SI Table 7 rd12 off-target
Supplementary Table 7. Sequences of top 10 CIRCLE-seq nominated off-target sites for rd12.
ID	Chromosome	Start	End	Genomic Coordinate	Strand	Site_Sequence
rd12_pegRNA_1	chr17	12302114	12302137	chr17:12302114-12302137	+	CTAGCCCTGGCCCTCACCAGGGG
rd12_pegRNA_2	chr19	3442619	3442642	chr19:3442619-3442642	+	AGAAGCCCTGACCCCATCAGGGG
rd12_pegRNA_3	chr6	91092387	91092410	chr6:91092387-91092410	-	AGGGCCCTGGGCCACAGCAGGGG
rd12_pegRNA_4	chr9	44552325	44552348	chr9:44552325-44552348	+	TGTGCCCTGGTCCACAGCAGTGG
rd12_pegRNA_5	chr15	88758570	88758593	chr15:88758570-88758593	-	TAAGACCTGGCCTACACCAGAGG
rd12_pegRNA_6	chr1	92733378	92733400	chr1:92733378-92733400	+	AGAGCC-TGGCCTACACCAGCGG
rd12_pegRNA_7	chr6	128321744	128321767	chr6:128321744-128321767	-	CGAAACCTGGCCCACACCAGTGG
rd12_pegRNA_8	chr1	84416546	84416569	chr1:84416546-84416569	+	AAAGCCATGGCTCACAGCAGGGG
rd12_pegRNA_9	chr12	88569762	88569785	chr12:88569762-88569785	-	GCAACTCTGGCCCACAGCAGAGG
rd12_pegRNA_10	chr2	95788387	95788410	chr2:95788387-95788410	-	GGTACCCAGGCCCACAGCAGAGG
rd12_ngRNA_1	chr1	175737575	175737597	chr1:175737575-175737597	-	AGGGCAGTCTCTTCC-ATGTAGG
rd12_ngRNA_2	chr13	11766065	11766087	chr13:11766065-11766087	+	GTGGCAGTTTCCTCC-ATGTAGG
rd12_ngRNA_3	chr3	55642821	55642844	chr3:55642821-55642844	+	GTAGCAGTCTCCACCAATGTAGG
rd12_ngRNA_4	chr15	40409768	40409790	chr15:40409768-40409790	+	GTAGCAGTTTCCTCC-ATGTTGG
rd12_ngRNA_5	chr12	58763916	58763939	chr12:58763916-58763939	-	TTGACAGTCTCTTCCGATATGGG
rd12_ngRNA_6	chr3	96759745	96759767	chr3:96759745-96759767	+	CTGGCAGTCTTCTC-GATGTGAG
rd12_ngRNA_7	chr18	41640003	41640025	chr18:41640003-41640025	-	ATGGCAGGCACCTCC-ATGTTGG
rd12_ngRNA_8	chr18	64631414	64631437	chr18:64631414-64631437	-	CTGGCAGCTCTCCTCC-ATGTTGG
rd12_ngRNA_9	chr6	149295122	149295145	chr6:149295122-149295145	+	CTGGCAGTCTCCTTCGTTGTAGG
rd12_ngRNA_10	chr11	55049332	55049355	chr11:55049332-55049355	-	CTTACAGTCTCCTCAGAGTAGGG
